# Supplementary material for: Neurofilament Light Chain in Cerebrospinal Fluid and Blood in Multiple System Atrophy: A Systematic Review and Meta-Analysis
Source: Brain Sci. 2025 Feb 25;15(3):241. doi: 10.3390/brainsci15030241 (PMC11940017; doi:10.3390/brainsci15030241)
Supplement: Supplementary file 1 [file brainsci-15-00241-s001.zip]

Archive with 1 entries (1 files):
- brainsci-3493224-supplementary.pdf
